# Supplementary material for: The Genistein Supply and Elemental Composition of Rat Kidneys in an Induced Breast Cancer Model
Source: Nutrients. 2025 Mar 28;17(7):1184. doi: 10.3390/nu17071184 (PMC11990330; doi:10.3390/nu17071184)
Supplement: Supplementary file 1 [file nutrients-17-01184-s001.zip]

Archive with 1 entries (1 files):
- nutrients-3549111-supplementary.pdf
